# Supplementary material for: Slowing gait during turning: how volition of modifying walking speed affects the gait pattern in healthy adults
Source: Front Hum Neurosci. 2024 Feb 29;18:1269772. doi: 10.3389/fnhum.2024.1269772 (PMC10959554; doi:10.3389/fnhum.2024.1269772)
Supplement: Supplementary file 1 [file Data_Sheet_1.zip]

Archive with 8 entries (8 files):
- supplementary_1.xlsx
- __MACOSX/._supplementary_1.xlsx
- supplementary_2.docx
- __MACOSX/._supplementary_2.docx
- supplementary_3.xlsx
- __MACOSX/._supplementary_3.xlsx
- supplementary_4.docx
- __MACOSX/._supplementary_4.docx
