# Supplementary material for: Slowing gait during turning: how volition of modifying walking speed affects the gait pattern in healthy adults
Source: Front Hum Neurosci. 2024 Feb 29;18:1269772. doi: 10.3389/fnhum.2024.1269772 (PMC10959554; doi:10.3389/fnhum.2024.1269772)
Supplement: Supplementary file 1 [file Data_Sheet_1.zip › supplementary_1.xlsx]

## Sheet: Sheet2
Speed	ANOVA								Post-hoc
	SS	p-Value	Bayes Factor	Eta squared	(-95% CI)	(+95% CI)	HDI ROPE		Estimate	(-95% CI)	(+95% CI)	p-Value	Bayes Factor	Cohen's d	(-95% CI)	(+95% CI)	HDI ROPE
Velocity	4.3454	<0.0001	3.34776e+39	0.4457	0.353	0.526	Significant
90°									-0.24	-0.27	-0.22	< .001	210039600000000	-3.70764	-4.2044	-3.2149	Significant
180°									-0.21	-0.24	-0.19	< .001	713195600000000	-3.25678	-3.72675	-2.78189	Significant
360°									-0.16	-0.19	-0.14	< .001	1.57166e+294	-2.50083	-2.95026	-2.0496	Significant
Turning Amplitude	2.8442	<0.0001	2.09008e+20	0.3463	0.274	0.411	Significant
90° vs 180°									-0.13	-0.16	-0.11	< .001	1.19686e+23	-2.02702	-2.44712	-1.60625	Significant
90° vs 360°									-0.24	-0.27	-0.22	< .001	2.67333e+16	-3.68471	-4.17572	-3.19158	Significant
180° vs 360°									-0.11	-0.13	-0.08	< .001	9.62606e+18	-1.65948	-2.08216	-1.24436	Significant
Interaction	0.2653	0.044	157.008	0.0461	-0.004	0.127	Undecided
YN 90° vs 180°									-0.13	-0.16	-0.11	< .001	1.19686e+23	-2.02702	-2.44712	-1.60625	Significant
YN 90° vs 360°									-0.24	-0.27	-0.22	< .001	2.67333e+16	-3.68471	-4.17572	-3.19158	Significant
YN 180° vs 360°									-0.11	-0.13	-0.08	< .001	9.62606e+18	-1.65948	-2.08216	-1.24436	Significant
YS 90° vs 180°									-0.1	-0.13	-0.08	< .001	3722166000000000	-1.57405	-1.98553	-1.16219	Significant
YS 90° vs 360°									-0.16	-0.19	-0.14	< .001	1.69113e+16	-2.47638	-2.93553	-2.03079	Significant
YS 180° vs 360°									-0.06	-0.08	-0.03	< .001	194.861	-0.90126	-1.30777	-0.495747	Significant
Turning Duration	ANOVA								Post-hoc
	SS	p-Value	Bayes Factor	Eta squared	(-95% CI)	(+95% CI)	HDI ROPE		Estimate	(-95% CI)	(+95% CI)	p-Value	Bayes Factor	Cohen's d	(-95% CI)	(+95% CI)	HDI ROPE
Velocity	0.2131	0.646	1.49724	0.0053	-0.014	0.041	Undecided
90°									0.04	-0.1	0.17	0.885	0.047166	0.108106	-0.285382	0.504101	Equivalent
180°									0.28	0.15	0.41	< .001	1005.92	0.843438	0.453839	1.24283	Undecided
360°									0.62	0.49	0.75	< .001	3742337000000000	1.8821	1.45904	2.30599	Significant
Turning Amplitude	227.722	<0.0001	6.90398e+127	0.8545	0.841	0.864	Significant
90° vs 180°									0.79	0.66	0.91	< .001	2345315000000000	2.38353	1.94995	2.81393	Significant
90° vs 360°									2.13	2	2.26	< .001	2.1862e+16	6.44806	5.77451	7.11581	Significant
180° vs 360°									1.34	1.21	1.47	< .001	1.36056e+17	4.06364	3.54508	4.57588	Significant
Interaction	14.2403	<0.0001	1006696	0.2642	0.148	0.375	Significant
YN 90° vs 180°									0.79	0.66	0.91	< .001	2345315000000000	2.38353	1.94995	2.81393	Significant
YN 90° vs 360°									2.13	2	2.26	< .001	2.1862e+16	6.44806	5.77451	7.11581	Significant
YN 180° vs 360°									1.34	1.21	1.47	< .001	1.36056e+17	4.06364	3.54508	4.57588	Significant
YS 90° vs 180°									1.03	0.9	1.16	< .001	1264734000000000	3.11338	2.64424	3.57573	Significant
YS 90° vs 360°									2.71	2.58	2.84	< .001	1225352000000000	8.2026	7.42118	8.9914	Significant
YS 180° vs 360°									1.69	1.55	1.82	< .001	8.4516e+21	5.10258	4.52753	5.69487	Significant
Number of Steps	ANOVA								Post-hoc
	SS	p-Value	Bayes Factor	Eta squared	(-95% CI)	(+95% CI)	HDI ROPE		Estimate	(-95% CI)	(+95% CI)	p-Value	Bayes Factor	Cohen's d	(-95% CI)	(+95% CI)	HDI ROPE
Velocity	12.5295	0.01	0.446394	0.0968	0.026	0.186	Undecided
90°									-0.4	-0.61	-0.19	< .001	303.795	-0.749114	-1.14346	-0.353892	Undecided
180°									-0.29	-0.5	-0.08	0.03	2.27819	-0.542958	-0.937423	-0.148987	Undecided
360°									-0.13	-0.34	0.08	0.484	0.137814	-0.246555	-0.640544	0.149538	Equivalent
Turning Amplitude	802.787	<0.0001	7.74354e+145	0.8753	0.865	0.883	Significant
90° vs 180°									1.42	1.2	1.63	< .001	1.80547e+16	2.6393	2.19162	3.08805	Significant
90° vs 360°									3.99	3.78	4.2	< .001	6.55136e+16	7.43774	6.70544	8.15915	Significant
180° vs 360°									2.58	2.37	2.79	< .001	3.64975e+24	4.81059	4.25041	5.35848	Significant
Interaction	2.966	0.144	0.177452	0.0244	-0.013	0.096	Undecided
YN 90° vs 180°									1.42	1.2	1.63	< .001	1.80547e+16	2.6393	2.19162	3.08805	Significant
YN 90° vs 360°									3.99	3.78	4.2	< .001	6.55136e+16	7.43774	6.70544	8.15915	Significant
YN 180° vs 360°									2.58	2.37	2.79	< .001	3.64975e+24	4.81059	4.25041	5.35848	Significant
YS 90° vs 180°									1.51	1.3	1.72	< .001	7314221000000000	2.81234	2.35345	3.27231	Significant
YS 90° vs 360°									4.22	4	4.43	< .001	1.58722e+18	7.86191	7.09383	8.63545	Significant
YS 180° vs 360°									2.72	2.51	2.93	< .001	1.61667e+32	5.06367	4.48968	5.64253	Significant
Cadence	ANOVA								Post-hoc
	SS	p-Value	Bayes Factor	Eta squared	(-95% CI)	(+95% CI)	HDI ROPE		Estimate	(-95% CI)	(+95% CI)	p-Value	Bayes Factor	Cohen's d	(-95% CI)	(+95% CI)	HDI ROPE
Velocity	26198	8e-05	2.27551e+92	0.87	0.57	0.94	Significant
90°									-14.92	-16.36	-13.44	< .001	2.96848e+16	-2.88665	-3.30739	-2.47609	Significant
180°									-15.31	-16.76	-13.84	< .001	1.91584e+17	-2.94968	-3.38271	-2.53322	Significant
360°									-14.59	-16.05	-13.1	< .001	3.88702e+16	-2.83562	-3.26179	-2.42164	Significant
Turning Amplitude	5.8	0.737	0.104145	0.09	-0.13	0.26	Equivalent
90° vs 180°									-0.26	-1.73	1.24	0.957	0.480066	-0.0505548	-0.334319	0.237852	Equivalent
90° vs 360°									0.95	-0.54	2.44	0.452	1.02251	0.184159	-0.103061	0.474595	Equivalent
180° vs 360°									1.75	0.52	2.97	0.051	1.4684	0.395592	0.010383	0.51	Equivalent
Interaction	4.7	0.7058	0.0911001	0.06	-0.12	0.3	Equivalent
YN 90° vs 180°									-0.26	-1.73	1.24	0.957	0.480066	-0.0505548	-0.334319	0.237852	Equivalent
YN 90° vs 360°									0.95	-0.54	2.44	0.452	1.02251	0.184159	-0.103061	0.474595	Equivalent
YN 180° vs 360°									1.75	0.52	2.97	0.051	1.4684	0.395592	0.10383	0.51	Equivalent
YS 90° vs 180°									-2.51	-4.03	-0.99	0.009	51.8272	-0.48472	-0.784514	-0.189748	Undecided
YS 90° vs 360°									-0.51	-2.03	1.01	0.814	0.610267	-0.097605	-0.392681	0.192896	Equivalent
YS 180° vs 360°									0.41	-0.81	1.62	0.81	0.489036	0.0787328	-0.156591	0.314235	Equivalent
Stride Length
Internal Leg	ANOVA								Post-hoc
	SS	p-Value	Bayes Factor	Eta squared	(-95% CI)	(+95% CI)	HDI ROPE		Estimate	(-95% CI)	(+95% CI)	p-Value	Bayes Factor	Cohen's d	(-95% CI)	(+95% CI)	HDI ROPE
Velocity	2.1645	0.001	58424410102	0.1657	0.052	0.296	Significant
90°									-0.12	-0.18	-0.06	0.002	12.0266	-0.862903	-1.31862	-0.406714	Significant
180°									-0.12	-0.16	-0.08	< .001	2.19335e+21	-0.896356	-1.20792	-0.578209	Significant
360°									-0.09	-0.12	-0.05	< .001	1240589000000000	-0.63449	-0.870062	-0.397523	Significant
Turning Amplitude	3.543	<0.0001	3.00754e+24	0.2513	0.197	0.304	Significant
90° vs 180°									-0.13	-0.18	-0.07	< .001	1.01932e+40	-0.927747	-1.31081	-0.539024	Significant
90° vs 360°									-0.23	-0.27	-0.18	< .001	1.49458e+33	-1.67425	-2.04087	-1.30859	Significant
180° vs 360°									-0.1	-0.14	-0.06	< .001	5.9958e+43	-0.743789	-1.01906	-0.471842	Significant
Interaction	0.2924	0.267	0.115059	0.0263	-0.005	0.096	Undecided
YN 90° vs 180°									-0.13	-0.18	-0.07	< .001	1.01932e+40	-0.927747	-1.31081	-0.539024	Significant
YN 90° vs 360°									-0.23	-0.27	-0.18	< .001	1.49458e+33	-1.67425	-2.04087	-1.30859	Significant
YN 180° vs 360°									-0.1	-0.14	-0.06	< .001	5.9958e+43	-0.743789	-1.01906	-0.471842	Significant
YS 90° vs 180°									-0.13	-0.19	-0.08	< .001	38.3678	-0.962088	-1.36949	-0.562775	Significant
YS 90° vs 360°									-0.2	-0.25	-0.15	< .001	1648461000000000	-1.44443	-1.83167	-1.06437	Significant
YS 180° vs 360°									-0.07	-0.1	-0.03	0.005	2.38111	-0.482117	-0.760778	-0.199591	Undecided
Stride Length
External Leg	ANOVA								Post-hoc
	SS	p-Value	Bayes Factor	Eta squared	(-95% CI)	(+95% CI)	HDI ROPE		Estimate	(-95% CI)	(+95% CI)	p-Value	Bayes Factor	Cohen's d	(-95% CI)	(+95% CI)	HDI ROPE
Velocity	2.0611	<0.0001	192100700000000	0.2531	0.117	0.386	Significant
90°									-0.14	-0.18	-0.09	< .001	7.96835e+24	-1.41681	-1.88358	-0.959597	Significant
180°									-0.08	-0.11	-0.05	< .001	7.21429e+36	-0.833709	-1.16782	-0.503002	Significant
360°									-0.07	-0.1	-0.05	< .001	4504005000000000	-0.745415	-0.990647	-0.501621	Significant
Turning Amplitude	1.9979	<0.0001	3.6769e+25	0.2526	0.201	0.302	Significant
90° vs 180°									-0.13	-0.16	-0.09	< .001	3.99892e+138	-1.33156	-1.70938	-0.954082	Significant
90° vs 360°									-0.19	-0.22	-0.15	< .001	9.50306e+20	-1.93758	-2.28999	-1.57487	Significant
180° vs 360°									-0.06	-0.09	-0.03	< .001	20.968	-0.605683	-0.882202	-0.330356	Significant
Interaction	0.4063	0.057	0.857084	0.0619	-0.002	0.181	Undecided
YN 90° vs 180°									-0.13	-0.16	-0.09	< .001	3.99892e+138	-1.33156	-1.70938	-0.954082	Significant
YN 90° vs 360°									-0.19	-0.22	-0.15	< .001	9.50306e+20	-1.93758	-2.28999	-1.57487	Significant
YN 180° vs 360°									-0.06	-0.09	-0.03	< .001	20.968	-0.605683	-0.882202	-0.330356	Significant
YS 90° vs 180°									-0.07	-0.11	-0.03	0.002	5.96625	-0.741775	-1.16815	-0.317423	Significant
YS 90° vs 360°									-0.12	-0.16	-0.08	< .001	1849682000000000	-1.25757	-1.66348	-0.863477	Significant
YS 180° vs 360°									-0.05	-0.08	-0.02	0.004	2.22367	-0.514757	-0.813001	-0.213921	Undecided
Step Length
Internal Leg	ANOVA								Post-hoc
	SS	p-Value	Bayes Factor	Eta squared	(-95% CI)	(+95% CI)	HDI ROPE		Estimate	(-95% CI)	(+95% CI)	p-Value	Bayes Factor	Cohen's d	(-95% CI)	(+95% CI)	HDI ROPE
Velocity	0.5204	<0.0001	119734394	0.1456	0.032	0.276	Significant
90°									-0.07	-0.11	-0.03	0.003	4.48	-0.844387	-1.3022	-0.386974	Significant
180°									-0.06	-0.09	-0.03	< .001	52.1618	-0.724128	-1.04476	-0.404032	Significant
360°									-0.05	-0.07	-0.03	< .001	177957	-0.558806	-0.794243	-0.326339	Significant
Turning Amplitude	0.8196	<0.0001	1.58e+24	0.233	0.176	0.285	Significant
90° vs 180°									-0.08	-0.11	-0.05	< .001	245161	-0.976202	-1.35203	-0.59951	Significant
90° vs 360°									-0.14	-0.17	-0.11	< .001	3.24693e+30	-1.66872	-2.02809	-1.30658	Significant
180° vs 360°									-0.06	-0.08	-0.03	< .001	331645600000000	-0.688911	-0.966708	-0.412942	Significant
Interaction	0.0636	0.314	0.0886	0.0296	-0.005	0.115	Undecided
YN 90° vs 180°									-0.08	-0.11	-0.05	< .001	245161	-0.976202	-1.35203	-0.59951	Significant
YN 90° vs 360°									-0.14	-0.17	-0.11	< .001	3.24693e+30	-1.66872	-2.02809	-1.30658	Significant
YN 180° vs 360°									-0.06	-0.08	-0.03	< .001	331645600000000	-0.688911	-0.966708	-0.412942	Significant
YS 90° vs 180°									-0.07	-0.11	-0.04	< .001	27.2886	-0.859619	-1.27037	-0.453552	Significant
YS 90° vs 360°									-0.12	-0.15	-0.08	< .001	2.16143e+16	-1.38759	-1.77587	-1.0065	Significant
YS 180° vs 360°									-0.04	-0.07	-0.02	0.001	7.62538	-0.526291	-0.810776	-0.245449	Significant
Step Length
External Leg	ANOVA								Post-hoc
	SS	p-Value	Bayes Factor	Eta squared	(-95% CI)	(+95% CI)	HDI ROPE		Estimate	(-95% CI)	(+95% CI)	p-Value	Bayes Factor	Cohen's d	(-95% CI)	(+95% CI)	HDI ROPE
Velocity	0.601	<0.0001	421931593416	0.2206	0.099	0.348	Significant
90°									-0.07	-0.1	-0.05	< .001	3.99684e+18	-1.26515	-1.72722	-0.803609	Significant
180°									-0.04	-0.06	-0.03	< .001	1172409772	-0.770069	-1.10035	-0.443515	Significant
360°									-0.03	-0.05	-0.02	< .001	2.84194e+16	-0.605433	-0.850594	-0.359635	Significant
Turning Amplitude	0.508	<0.0001	1.11335e+17	0.1975	0.149	0.249	Significant
90° vs 180°									-0.06	-0.08	-0.04	< .001	238587000000	-1.0745	-1.44548	-0.694319	Significant
90° vs 360°									-0.09	-0.11	-0.07	< .001	2.83145e+155	-1.5896	-1.94095	-1.23976	Significant
180° vs 360°									-0.03	-0.05	-0.01	0.003	1.67923	-0.511853	-0.799385	-0.223166	Undecided
Interaction	0.1415	0.028	0.752914	0.0619	-0.002	0.171	Undecided
YN 90° vs 180°									-0.06	-0.08	-0.04	< .001	238587000000	-1.0745	-1.44548	-0.694319	Significant
YN 90° vs 360°									-0.09	-0.11	-0.07	< .001	2.83145e+155	-1.5896	-1.94095	-1.23976	Significant
YN 180° vs 360°									-0.03	-0.05	-0.01	0.003	1.67923	-0.511853	-0.799385	-0.223166	Undecided
YS 90° vs 180°									-0.03	-0.06	-0.01	0.024	0.345434	-0.584946	-1.00705	-0.166744	Undecided
YS 90° vs 360°									-0.05	-0.08	-0.03	< .001	428.662	-0.932969	-1.32756	-0.538193	Significant
YS 180° vs 360°									-0.02	-0.04	0	0.079	0.0691378	-0.348916	-0.647136	-0.0446563	Undecided
Stride Width
Internal Leg	ANOVA								Post-hoc
	SS	p-Value	Bayes Factor	Eta squared	(-95% CI)	(+95% CI)	HDI ROPE		Estimate	(-95% CI)	(+95% CI)	p-Value	Bayes Factor	Cohen's d	(-95% CI)	(+95% CI)	HDI ROPE
Velocity	0.0223	0.712	0.178734	0.0105	-0.006	0.055	Undecided
90°									0	-0.02	0.03	0.96	0.00875497	0.0649803	-0.383144	0.519249	Undecided
180°									0	-0.01	0.02	0.927	0.00597489	0.0572702	-0.254404	0.371311	Undecided
360°									-0.01	-0.03	0	0.16	0.0259663	-0.232099	-0.469411	0.00151103	Undecided
Turning Amplitude	0.0343	0.264	0.129544	0.0164	-0.003	0.043	Undecided
90° vs 180°									0	-0.03	0.02	0.931	0.00740417	-0.0756593	-0.45068	0.309109	Undecided
90° vs 360°									0.01	-0.01	0.03	0.401	0.0154252	0.243184	-0.103232	0.597341	Undecided
180° vs 360°									0.02	0	0.03	0.075	0.0655483	0.318783	0.0522178	0.587076	Undecided
Interaction	0.0485	0.311	0.171193	0.0226	-0.005	0.089	Undecided
YN 90° vs 180°									0	-0.03	0.02	0.931	0.00740417	-0.0756593	-0.45068	0.309109	Undecided
YN 90° vs 360°									0.01	-0.01	0.03	0.401	0.0154252	0.243184	-0.103232	0.597341	Undecided
YN 180° vs 360°									0.02	0	0.03	0.075	0.0655483	0.318783	0.0522178	0.587076	Undecided
YS 90° vs 180°									0	-0.03	0.02	0.906	0.00814495	-0.088307	-0.4899	0.312408	Undecided
YS 90° vs 360°									0	-0.02	0.02	0.942	0.00707192	-0.0575888	-0.431387	0.307782	Undecided
YS 180° vs 360°									0	-0.01	0.02	0.976	0.00525804	0.0268196	-0.257305	0.313081	Undecided
Stride Width
External Leg	ANOVA								Post-hoc
	SS	p-Value	Bayes Factor	Eta squared	(-95% CI)	(+95% CI)	HDI ROPE		Estimate	(-95% CI)	(+95% CI)	p-Value	Bayes Factor	Cohen's d	(-95% CI)	(+95% CI)	HDI ROPE
Velocity	0.0805	0.312	1.08714	0.023	-0.005	0.102	Undecided
90°									-0.02	-0.05	0.01	0.502	0.0216586	-0.270439	-0.71907	0.186153	Undecided
180°									0.03	0	0.05	0.132	0.059156	0.338065	0.00629505	0.664328	Undecided
360°									0.03	0.01	0.04	0.03	0.203055	0.329343	0.087241	0.576531	Undecided
Turning Amplitude	0.4546	<0.0001	27194374	0.1212	0.077	0.168	Significant
90° vs 180°									-0.07	-0.1	-0.04	< .001	24499370000	-0.904402	-1.27934	-0.533536	Significant
90° vs 360°									-0.09	0.01	-0.11	< .001	4.39207e+16	-1.14731	-1.48417	-0.803922	Significant
180° vs 360°									-0.02	-0.04	0	0.252	0.0267669	-0.242417	-0.524419	0.0305344	Undecided
Interaction	0.2853	0.043	0.705771	0.0766	0	0.212	Undecided
YN 90° vs 180°									-0.07	-0.1	-0.04	< .001	24499370000	-0.904402	-1.27934	-0.533536	Significant
YN 90° vs 360°									-0.09	0.01	-0.11	< .001	4.39207e+16	-1.14731	-1.48417	-0.803922	Significant
YN 180° vs 360°									-0.02	-0.04	0	0.252	0.0267669	-0.242417	-0.524419	0.0305344	Undecided
YS 90° vs 180°									-0.02	-0.05	0.01	0.026367	0.387	-0.298955	-0.706339	0.11785	Undecided
YS 90° vs 360°									-0.04	-0.07	-0.01	0.356591	0.026	-0.542374	-0.929412	-0.15503	Undecided
YS 180° vs 360°									-0.02	-0.04	0	0.295	0.0245031	-0.243116	-0.541149	0.0559184	Undecided
Gait Cycle Duration
Internal Leg	ANOVA								Post-hoc
	SS	p-Value	Bayes Factor	Eta squared	(-95% CI)	(+95% CI)	HDI ROPE		Estimate	(-95% CI)	(+95% CI)	p-Value	Bayes Factor	Cohen's d	(-95% CI)	(+95% CI)	HDI ROPE
Velocity	5.8535	<0.0001	3.43326e+112	0.4479	0.325	0.549	Significant
90°									0.22	0.18	0.25	< .001	5294940000000000	2.66028	2.18078	3.13889	Significant
180°									0.24	0.21	0.26	< .001	190836600000000	2.88474	2.53003	3.24691	Significant
360°									0.21	0.2	0.23	< .001	2.34674e+19	2.62113	2.33436	2.90953	Significant
Turning Amplitude	0.0462	0.19	0.176959	0.0064	-0.008	0.025	Equivalent
90° vs 180°									0.02	-0.01	0.06	0.282	0.0345805	0.302466	-0.0741511	0.680387	Undecided
90° vs 360°									0.01	-0.02	0.04	0.679	0.0137929	0.165302	-0.183514	0.518555	Equivalent
180° vs 360°									-0.01	-0.03	0.01	0.628	0.0113209	-0.136749	-0.405693	0.131172	Equivalent
Interaction	0.114	0.472	0.104953	0.0155	-0.006	0.071	Undecided
YN 90° vs 180°									0.02	-0.01	0.06	0.282	0.0345805	0.302466	-0.0741511	0.680387	Undecided
YN 90° vs 360°									0.01	-0.02	0.04	0.679	0.0137929	0.165302	-0.183514	0.518555	Equivalent
YN 180° vs 360°									-0.01	-0.03	0.01	0.628	0.0113209	-0.136749	-0.405693	0.131172	Equivalent
YS 90° vs 180°									0.04	0.01	0.08	0.05	0.213247	0.531148	0.115375	0.937317	Undecided
YS 90° vs 360°									0.01	-0.02	0.04	0.783	0.0126751	0.134495	-0.241433	0.511728	Equivalent
YS 180° vs 360°									-0.03	-0.06	-0.01	0.026	0.289274	-0.396491	-0.680803	-0.113275	Undecided
Gait Cycle Duration
External Leg	ANOVA								Post-hoc
	SS	p-Value	Bayes Factor	Eta squared	(-95% CI)	(+95% CI)	HDI ROPE		Estimate	(-95% CI)	(+95% CI)	p-Value	Bayes Factor	Cohen's d	(-95% CI)	(+95% CI)	HDI ROPE
Velocity	4.1699	<0.0001	1.12669e+125	0.4086	0.275	0.527	Significant
90°									0.2	0.17	0.23	< .001	1735481000000000	2.8331	2.35584	3.31921	Significant
180°									0.23	0.21	0.25	< .001	3.32548e+18	3.25913	2.86167	3.64996	Significant
360°									0.22	0.2	0.23	< .001	6.18481e+16	3.08148	2.77646	3.39073	Significant
Turning Amplitude	0.0224	0.506	0.275973	0.0037	-0.01	0.021	Undecided		0.01	-0.01	0.04	0.656	0.0127715	0.174148	-0.189143	0.545775	Undecided
90° vs 180°									0	-0.03	0.02	0.98	0.00774641	-0.0299677	-0.359594	0.304518	Equivalent
90° vs 360°									-0.01	-0.03	0	0.377	0.0175817	-0.206513	-0.483271	0.0706034	Equivalent
180° vs 360°
Interaction	0.21	0.216	0.127569	0.033	-0.005	0.124	Undecided
YN 90° vs 180°									0.01	-0.01	0.04	0.656	0.0127715	0.174148	-0.189143	0.545775	Undecided
YN 90° vs 360°									0	-0.03	0.02	0.98	0.00774641	-0.0299677	-0.359594	0.304518	Equivalent
YN 180° vs 360°									-0.01	-0.03	0	0.377	0.0175817	-0.206513	-0.483271	0.0706034	Equivalent
YS 90° vs 180°									0.04	0.01	0.07	0.025	0.398241	0.601482	0.177095	1.03009	Undecided
YS 90° vs 360°									0.02	-0.01	0.04	0.556	0.0163315	0.221086	-0.177057	0.622377	Undecided
YS 180° vs 360°									-0.03	-0.05	-0.01	0.045	0.146562	-0.381408	-0.676296	-0.0833784	Undecided
Stance Duration
Internal Leg	ANOVA								Post-hoc
	SS	p-Value	Bayes Factor	Eta squared	(-95% CI)	(+95% CI)	HDI ROPE		Estimate	(-95% CI)	(+95% CI)	p-Value	Bayes Factor	Cohen's d	(-95% CI)	(+95% CI)	HDI ROPE
Velocity	4.6393	<0.0001	1.89306e+170	0.4455	0.362	0.512	Significant
90°									0.15	0.14	0.17	< .001	2067602000000000	2.58213	2.26197	2.90311	Significant
180°									0.17	0.15	0.18	< .001	3.72091e+16	2.784	2.50449	3.06392	Significant
360°									0.15	0.14	0.16	< .001	937025600000000	2.52517	2.28765	2.76471	Significant
Turning Amplitude	0.0324	0.156	0.152987	0.0056	-0.004	0.019	Equivalent
90° vs 180°									0.02	0	0.03	0.185	0.0277918	0.254034	-0.0126452	0.520541	Undecided
90° vs 360°									0.01	0	0.03	0.199	0.023886	0.233198	-0.0145745	0.480909	Undecided
180° vs 360°									0	-0.01	0.01	0.983	0.00429241	-0.019585	-0.241331	0.201923	Equivalent
Interaction	0.0506	0.386	0.0939162	0.0086	-0.005	0.037	Undecided
YN 90° vs 180°									0.02	0	0.03	0.185	0.0277918	0.254034	-0.0126452	0.520541	Undecided
YN 90° vs 360°									0.01	0	0.03	0.199	0.023886	0.233198	-0.0145745	0.480909	Undecided
YN 180° vs 360°									0	-0.01	0.01	0.983	0.00429241	-0.019585	-0.241331	0.201923	Equivalent
YS 90° vs 180°									0.03	0.01	0.04	0.008	0.675445	0.451381	0.175019	0.728475	Undecided
YS 90° vs 360°									0.01	-0.01	0.03	0.426	0.0117587	0.174081	-0.0855056	0.428495	Equivalent
YS 180° vs 360°									-0.02	-0.03	0	0.063	0.0681966	-0.27694	-0.508069	-0.0493182	Undecided
Stance Duration
External Leg	ANOVA								Post-hoc
	SS	p-Value	Bayes Factor	Eta squared	(-95% CI)	(+95% CI)	HDI ROPE		Estimate	(-95% CI)	(+95% CI)	p-Value	Bayes Factor	Cohen's d	(-95% CI)	(+95% CI)	HDI ROPE
Velocity	3.7884	<0.0001	8.4587e+180	0.4268	0.349	0.499	Significant
90°									0.14	0.13	0.16	< .001	1705016000000000	2.73284	2.40149	3.05915	Significant
180°									0.16	0.14	0.17	< .001	2.24928e+25	2.96163	2.67108	3.25499	Significant
360°									0.15	0.13	0.16	< .001	2.77326	2.77326	2.5224	3.01875	Significant
Turning Amplitude	0.0337	0.384	0.916991	0.0066	-0.005	0.021	Equivalent
90° vs 180°									0.01	0	0.02	0.377	0.011693	0.188777	-0.0819966	0.454466	Equivalent
90° vs 360°									-0.01	-0.02	0.01	0.765	0.005418	-0.097621	-0.346583	0.145722	Equivalent
180° vs 360°									-0.02	-0.03	0	0.047	0.0779531	-0.288573	-0.509677	-0.0627507	Undecided
Interaction	0.037	0.497	0.0649033	0.0071	-0.006	0.037	Undecided
YN 90° vs 180°									0.01	0	0.02	0.377	0.011693	0.188777	-0.0819966	0.454466	Equivalent
YN 90° vs 360°									-0.01	-0.02	0.01	0.765	0.005418	-0.097621	-0.346583	0.145722	Equivalent
YN 180° vs 360°									-0.02	-0.03	0	0.047	0.0779531	-0.288573	-0.509677	-0.0627507	Undecided
YS 90° vs 180°									0.02	0.01	0.04	0.018	0.274119	0.414568	0.136275	0.703409	Undecided
YS 90° vs 360°									0	-0.02	0.01	0.859	0.00501111	-0.0594653	-0.323146	0.203641	Equivalent
YS 180° vs 360°									-0.02	-0.04	-0.01	< .001	9.6089	-0.474007	-0.707798	-0.239537	Undecided
Initial Double Support Duration
Internal Leg	ANOVA								Post-hoc
	SS	p-Value	Bayes Factor	Eta squared	(-95% CI)	(+95% CI)	HDI ROPE		Estimate	(-95% CI)	(+95% CI)	p-Value	Bayes Factor	Cohen's d	(-95% CI)	(+95% CI)	HDI ROPE
Velocity	0.3634	<0.0001	7.96275e+94	0.3214	0.217	0.41	Significant
90°									0.05	0.04	0.06	< .001	2.71034e+19	1.94546	1.58627	2.31049	Significant
180°									0.05	0.04	0.06	< .001	1021105000000000	1.97451	1.67649	2.27254	Significant
360°									0.05	0.05	0.06	< .001	4.47809e+20	2.0497	1.80434	2.29608	Significant
Turning Amplitude	0.0083	0.042	0.466616	0.0108	-0.003	0.03	Undecided
90° vs 180°									0.01	0	0.02	0.151	0.016254	0.30308	0.000907713	0.61126	Undecided
90° vs 360°									0	0	0.01	0.496	0.004518	0.169509	-0.103893	0.447067	Undecided
180° vs 360°									0	-0.01	0	0.595	0.00323066	-0.133653	-0.380128	0.1165	Equivalent
Interaction	0.0065	0.588	0.0425707	0.0084	-0.007	0.046	Undecided
YN 90° vs 180°									0.01	0	0.02	0.151	0.016254	0.30308	0.000907713	0.61126	Undecided
YN 90° vs 360°									0	0	0.01	0.496	0.004518	0.169509	-0.103893	0.447067	Undecided
YN 180° vs 360°									0	-0.01	0	0.595	0.00323066	-0.133653	-0.380128	0.1165	Equivalent
YS 90° vs 180°									0.01	0	0.02	0.155	0.0166455	0.329457	-0.00102513	0.663527	Undecided
YS 90° vs 360°									0.01	0	0.01	0.235	0.0102123	0.274074	-0.0344331	0.589185	Undecided
YS 180° vs 360°									0	-0.01	0	0.931	0.00210983	-0.0553078	-0.311331	0.197597	Equivalent
Initial Double Support Duration
External Leg	ANOVA								Post-hoc
	SS	p-Value	Bayes Factor	Eta squared	(-95% CI)	(+95% CI)	HDI ROPE		Estimate	(-95% CI)	(+95% CI)	p-Value	Bayes Factor	Cohen's d	(-95% CI)	(+95% CI)	HDI ROPE
Velocity	0.3197	<0.0001	1.41077e+106	0.3849	0.291	0.47	Significant
90°									0.04	0.04	0.05	< .001	2493084000000000	2.13923	1.77017	2.51084	Significant
180°									0.05	0.04	0.05	< .001	865854300000000	2.29375	1.98486	2.60092	Significant
360°									0.05	0.04	0.05	< .001	1706856000000000	2.07688	1.83335	2.31962	Significant
Turning Amplitude	0.0026	0.214	0.159935	0.0052	-0.007	0.02	Equivalent
90° vs 180°									0.01	0	0.01	0.098	0.0158847	0.251192	0.0260152	0.484585	Undecided
90° vs 360°									0	0	0.01	0.346	0.00391713	0.15699	-0.0529321	0.368291	Equivalent
180° vs 360°									0	-0.01	0	0.596	0.00202089	-0.0966519	-0.278241	0.0879006	Equivalent
Interaction	0.0043	0.581	0.0696838	0.0083	-0.006	0.043	Undecided
YN 90° vs 180°									0.01	0	0.01	0.098	0.0158847	0.251192	0.0260152	0.484585	Undecided
YN 90° vs 360°									0	0	0.01	0.346	0.00391713	0.15699	-0.0529321	0.368291	Equivalent
YN 180° vs 360°									0	-0.01	0	0.596	0.00202089	-0.0966519	-0.278241	0.0879006	Equivalent
YS 90° vs 180°									0.01	0	0.01	0.005	0.336528	0.405842	0.156937	0.653312	Undecided
YS 90° vs 360°									0.01	0	0.01	0.024	0.0636171	0.310455	0.0851348	0.539209	Undecided
YS 180° vs 360°									0	-0.01	0	0.601	0.00214257	-0.0954993	-0.282949	0.0956039	Equivalent
Stance/Cycle Ratio
Internal Leg	ANOVA								Post-hoc
	SS	p-Value	Bayes Factor	Eta squared	(-95% CI)	(+95% CI)	HDI ROPE		Estimate	(-95% CI)	(+95% CI)	p-Value	Bayes Factor	Cohen's d	(-95% CI)	(+95% CI)	HDI ROPE
Velocity	1225.01	<0.0001	2.50058e+29	0.389	0.272	0.491	Significant
90°									1.76	1.11	2.41	< .001	2.78101e+16	1.13041	0.708032	1.55832	Significant
180°									1.93	1.45	2.4	< .001	8.26652e+16	1.24462	0.926821	1.55608	Significant
360°									1.88	1.52	2.24	< .001	1885265000000000	1.20903	0.968087	1.45242	Significant
Turning Amplitude	415.939	<0.0001	1374985000000000	0.1803	0.122	0.233	Significant
90° vs 180°									1.26	0.72	1.82	< .001	16544780	0.81164	0.456681	1.17429	Significant
90° vs 360°									2.02	1.51	2.54	< .001	2.24362e+18	1.30342	0.962816	1.63943	Significant
180° vs 360°									0.75	0.34	1.15	< .001	63.5911	0.482742	0.218044	0.74585	Significant
Interaction	341.871	0.002	0.049865	0.1485	0.037	0.275	Significant
YN 90° vs 180°									1.26	0.72	1.82	< .001	16544780	0.81164	0.456681	1.17429	Significant
YN 90° vs 360°									2.02	1.51	2.54	< .001	2.24362e+18	1.30342	0.962816	1.63943	Significant
YN 180° vs 360°									0.75	0.34	1.15	< .001	63.5911	0.482742	0.218044	0.74585	Significant
YS 90° vs 180°									1.39	0.81	1.99	< .001	306758500000000	0.896813	0.518581	1.28279	Significant
YS 90° vs 360°									2.07	1.53	2.62	< .001	5894255000000000	1.33469	0.975073	1.69534	Significant
YS 180° vs 360°									0.71	0.29	1.14	0.006	24.6028	0.459566	0.184512	0.737636	Significant
Stance/Cycle Ratio
External Leg	ANOVA								Post-hoc
	SS	p-Value	Bayes Factor	Eta squared	(-95% CI)	(+95% CI)	HDI ROPE		Estimate	(-95% CI)	(+95% CI)	p-Value	Bayes Factor	Cohen's d	(-95% CI)	(+95% CI)	HDI ROPE
Velocity	861.474	<0.0001	3.45645e+23	0.2535	0.144	0.369	Significant
90°									1.39	0.71	2.08	< .001	224.317	0.844005	0.431806	1.26303	Significant
180°									1.68	1.17	2.18	< .001	2294909000000000	1.01861	0.704293	1.33217	Significant
360°									1.75	1.36	2.14	< .001	3741712000000000	1.06058	0.814326	1.30733	Significant
Turning Amplitude	0	<0.0001	0.0795103	0	-0.097	-0.006	Undecided
90° vs 180°									0.07	-0.5	0.64	0.984	0.187502	0.0414007	-0.306441	0.390589	Equivalent
90° vs 360°									-0.23	-0.76	0.28	0.679	0.242035	-0.142191	-0.459997	0.1687	Undecided
180° vs 360°									-0.31	-0.77	0.13	0.372	0.378557	-0.190558	-0.463239	0.0817361	Undecided
Interaction	323.996	0.014	0.0708131	0.1116	0.019	0.231	Undecided
YN 90° vs 180°									0.07	-0.5	0.64	0.984	0.187502	0.0414007	-0.306441	0.390589	Equivalent
YN 90° vs 360°									-0.23	-0.76	0.28	0.679	0.242035	-0.142191	-0.459997	0.1687	Undecided
YN 180° vs 360°									-0.31	-0.77	0.13	0.372	0.378557	-0.190558	-0.463239	0.0817361	Undecided
YS 90° vs 180°									0.37	-0.26	1.02	0.535	0.386926	0.226038	-0.15972	0.618762	Undecided
YS 90° vs 360°									0.13	-0.47	0.73	0.916	0.203856	0.0817035	-0.283907	0.442187	Undecided
YS 180° vs 360°									-0.2	-0.67	0.26	0.722	0.204048	-0.123133	-0.40334	0.160337	Undecided
