# Supplementary material for: Slowing gait during turning: how volition of modifying walking speed affects the gait pattern in healthy adults
Source: Front Hum Neurosci. 2024 Feb 29;18:1269772. doi: 10.3389/fnhum.2024.1269772 (PMC10959554; doi:10.3389/fnhum.2024.1269772)
Supplement: Supplementary file 1 [file Data_Sheet_1.zip › supplementary_3.xlsx]

## Sheet: Sheet1
SD Speed	ANOVA								Post-hoc
	SS	p-Value	Bayes Factor	Eta squared	(-95% CI)	(+95% CI)	HDI ROPE		Estimate	(-95% CI)	(+95% CI)	p-Value	Bayes Factor	Cohen's d	(-95% CI)	(+95% CI)	HDI ROPE
Velocity	0.0004	0.571	0.568468	0.0318	-0.063	0.199	Undecided
90°									0	-0.02	0.01	0.812	0.00448983	-0.283311	-1.16784	0.602576	Undecided
180°									-0.01	-0.02	0	0.494	0.00732764	-0.517424	-1.40896	0.356463	Undecided
360°									0	-0.01	0.01	0.891	0.00411282	-0.224107	-1.09303	0.655909	Undecided
Turning Amplitude	0.001	0.126	1.18398	0.0864	-0.05	0.252	Undecided
90° vs 180°									0	-0.01	0.01	0.938	0.00386269	-0.130083	-1.01383	0.755042	Undecided
90° vs 360°									-0.01	-0.02	0	0.263	0.0141369	-0.750245	-1.65004	0.138689	Undecided
180° vs 360°									-0.01	-0.02	0	0.4	0.00948958	-0.623166	-1.49824	0.279667	Undecided
Interaction	0.0005	0.713	0.712932	0.0389	-0.095	0.234	Undecided
YN 90° vs 180°									0	-0.01	0.01	0.938	0.00386269	-0.130083	-1.01383	0.755042	Undecided
YN 90° vs 360°									-0.01	-0.02	0	0.263	0.0141369	-0.750245	-1.65004	0.138689	Undecided
YN 180° vs 360°									-0.01	-0.02	0	0.4	0.00948958	-0.623166	-1.49824	0.279667	Undecided
YS 90° vs 180°									0	-0.02	0.01	0.749	0.00486964	-0.353775	-1.24323	0.533774	Undecided
YS 90° vs 360°									-0.01	-0.02	0	0.333	0.011065	-0.68034	-1.56412	0.210968	Undecided
YS 180° vs 360°									0	-0.02	0.01	0.75	0.00478762	-0.326497	-1.2008	0.548666	Undecided
SD Turning Duration	ANOVA								Post-hoc
	SS	p-Value	Bayes Factor	Eta squared	(-95% CI)	(+95% CI)	HDI ROPE		Estimate	(-95% CI)	(+95% CI)	p-Value	Bayes Factor	Cohen's d	(-95% CI)	(+95% CI)	HDI ROPE
Velocity	0.1127	0.101	1.53379	0.1178	-0.031	0.332	Undecided
90°									0.08	-0.01	0.18	0.223	0.12841	0.766571	-0.124396	1.67086	Undecided
180°									0.03	-0.07	0.13	0.795	0.0366982	0.28006	-0.59434	1.16761	Undecided
360°									0.05	-0.05	0.15	0.573	0.0532731	0.45374	-0.445139	1.35485	Undecided
Turning Amplitude	0.0545	0.182	0.387306	0.0619	-0.081	0.214	Undecided
90° vs 180°									0.06	-0.04	0.15	0.511	0.0620359	0.522129	-0.36865	1.41383	Undecided
90° vs 360°									0.07	-0.02	0.17	0.325	0.0945811	0.678153	-0.197167	1.56925	Undecided
180° vs 360°									0.02	-0.08	0.11	0.938	0.0317348	0.152615	-0.717748	1.03343	Undecided
Interaction	0.0538	0.496	0.261282	0.0556	-0.087	0.277	Undecided
YN 90° vs 180°									0.06	-0.04	0.15	0.511	0.0620359	0.522129	-0.36865	1.41383	Undecided
YN 90° vs 360°									0.07	-0.02	0.17	0.325	0.0945811	0.678153	-0.197167	1.56925	Undecided
YN 180° vs 360°									0.02	-0.08	0.11	0.938	0.0317348	0.152615	-0.717748	1.03343	Undecided
YS 90° vs 180°									0	-0.09	0.1	0.995	0.0295579	0.0313188	-0.852337	0.905664	Undecided
YS 90° vs 360°									0.04	-0.06	0.14	0.721	0.0406665	0.363315	-0.503023	1.25	Undecided
YS 180° vs 360°									0.04	-0.06	0.13	0.739	0.0402966	0.333621	-0.541611	1.21498	Undecided
SD Number of Steps	ANOVA								Post-hoc
	SS	p-Value	Bayes Factor	Eta squared	(-95% CI)	(+95% CI)	HDI ROPE		Estimate	(-95% CI)	(+95% CI)	p-Value	Bayes Factor	Cohen's d	(-95% CI)	(+95% CI)	HDI ROPE
Velocity	0.1888	0.254	0.27593	0.0685	-0.051	0.262	Undecided
90°									0.1	-0.07	0.27	0.497	0.10551	0.509844	-0.349761	1.3809	Undecided
180°									-0.03	-0.2	0.15	0.928	0.0571719	-0.128612	-0.995938	0.740452	Undecided
360°									-0.02	-0.2	0.15	0.934	0.0571924	-0.123914	-0.990553	0.752098	Undecided
Turning Amplitude	0.1602	0.189	0.18984	0.0611	-0.076	0.206	Undecided
90° vs 180°									0.12	-0.06	0.29	0.432	0.126372	0.594157	-0.27918	1.46909	Undecided
90° vs 360°									0.1	-0.07	0.28	0.502	0.108437	0.53295	-0.349283	1.41591	Undecided
180° vs 360°									-0.01	-0.19	0.17	0.989	0.0550888	-0.053736	-0.93254	0.831192	Undecided
Interaction	0.2868	0.294	0.343749	0.0967	-0.077	0.347	Undecided
YN 90° vs 180°									0.12	-0.06	0.29	0.432	0.126372	0.594157	-0.27918	1.46909	Undecided
YN 90° vs 360°									0.1	-0.07	0.28	0.502	0.108437	0.53295	-0.349283	1.41591	Undecided
YN 180° vs 360°									-0.01	-0.19	0.17	0.989	0.0550888	-0.053736	-0.93254	0.831192	Undecided
YS 90° vs 180°									-0.01	-0.18	0.16	> .999	0.0561587	-0.0402277	-0.91643	0.832	Undecided
YS 90° vs 360°									-0.02	-0.19	0.15	0.981	0.0548812	-0.101314	-0.965923	0.765199	Undecided
YS 180° vs 360°									-0.01	-0.19	0.16	0.973	0.0559111	-0.0544478	-0.926137	0.808622	Undecided
SD Cadence	ANOVA								Post-hoc
	SS	p-Value	Bayes Factor	Eta squared	(-95% CI)	(+95% CI)	HDI ROPE		Estimate	(-95% CI)	(+95% CI)	p-Value	Bayes Factor	Cohen's d	(-95% CI)	(+95% CI)	HDI ROPE
Velocity	18.0617	0.0084	0.595129	0.2035	0.016	0.394	Undecided
90°									1.13	0.36	1.88	0.019	13.4878	1.17025	0.355763	2.0138	Significant
180°									0.49	-0.27	1.25	0.441	0.550432	0.510435	-0.278072	1.30091	Undecided
360°									-0.31	-1.08	0.48	0.736	0.329338	-0.329123	-1.13824	0.465601	Undecided
Turning Amplitude	1.2413	0.618	0.848584	0.016	-0.102	0.127	Undecided
90° vs 180°									-0.21	-1.01	0.57	0.863	0.286677	-0.219291	-1.02436	0.580344	Undecided
90° vs 360°									0.2	-0.58	0.99	0.865	0.285419	0.211849	-0.585884	1.02024	Undecided
180° vs 360°									0.45	-0.34	1.22	0.511	0.478087	0.464439	-0.341239	1.27381	Undecided
Interaction	24.6503	0.0084	6.49475	0.2542	0.031	0.471	Significant
YN 90° vs 180°									-0.21	-1.01	0.57	0.863	0.286677	-0.219291	-1.02436	0.580344	Undecided
YN 90° vs 360°									0.2	-0.58	0.99	0.865	0.285419	0.211849	-0.585884	1.02024	Undecided
YN 180° vs 360°									0.45	-0.34	1.22	0.511	0.478087	0.464439	-0.341239	1.27381	Undecided
YS 90° vs 180°									-0.61	-1.4	0.19	0.311	0.821181	-0.635923	-1.47951	0.182183	Undecided
YS 90° vs 360°									-1.19	-1.98	-0.37	0.021	11.6137	-1.22411	-2.13676	-0.345245	Significant
YS 180° vs 360°									-0.47	-1.25	0.31	0.468	0.53107	-0.490948	-1.3164	0.309493	Undecided
SD Stride Length
Internal Leg	ANOVA								Post-hoc
	SS	p-Value	Bayes Factor	Eta squared	(-95% CI)	(+95% CI)	HDI ROPE		Estimate	(-95% CI)	(+95% CI)	p-Value	Bayes Factor	Cohen's d	(-95% CI)	(+95% CI)	HDI ROPE
Velocity	0.0063	0.181		0.0803	-0.053	0.282	Undecided		0.02	-0.01	0.05	0.406	0.0224766	0.596609	-0.304541	1.47629	Undecided
90°									-0.04	-0.07	-0.02	0.011	0.796998	-1.41654	-2.33999	-0.492984	Significant
180°									-0.03	-0.06	0	0.086	0.105656	-1.01103	-1.90233	-0.115433	Undecided
360°
Turning Amplitude	0.0959	<0.0001		0.5939	0.462	0.68	Significant		0.1	0.07	0.13	< .001	218543600000000	3.08856	2.00775	4.1761	Significant
90° vs 180°									0.06	0.04	0.09	< .001	14.2686	1.9948	1.03568	2.97743	Significant
90° vs 360°									-0.03	-0.06	-0.01	0.056	0.161054	-1.09103	-2.00119	-0.188509	Undecided
180° vs 360°
Interaction	0.0466	0.005		0.3945	0.106	0.614	Significant
YN 90° vs 180°									0.1	0.07	0.13	< .001	218543600000000	3.08856	2.00775	4.1761	Significant
YN 90° vs 360°									0.06	0.04	0.09	< .001	14.2686	1.9948	1.03568	2.97743	Significant
YN 180° vs 360°									-0.03	-0.06	-0.01	0.056	0.161054	-1.09103	-2.00119	-0.188509	Undecided
YS 90° vs 180°									0.03	0.01	0.06	0.064	0.137429	1.06231	0.170153	1.9637	Undecided
YS 90° vs 360°									0.01	-0.02	0.04	0.691	0.0124869	0.386459	-0.481339	1.26554	Undecided
YS 180° vs 360°									-0.02	-0.05	0.01	0.325	0.028574	-0.68197	-1.56749	0.213843	Undecided
SD Stride Length
External Leg	ANOVA								Post-hoc
	SS	p-Value	Bayes Factor	Eta squared	(-95% CI)	(+95% CI)	HDI ROPE		Estimate	(-95% CI)	(+95% CI)	p-Value	Bayes Factor	Cohen's d	(-95% CI)	(+95% CI)	HDI ROPE
Velocity	0.0014	0.481	2.96742	0.0335	-0.062	0.204	Undecided
90°									-0.01	-0.03	0.01	0.764	0.00750836	-0.338257	-1.20741	0.536015	Undecided
180°									-0.02	-0.04	0	0.06	0.101798	-1.0912	-2.00606	-0.181168	Undecided
360°									-0.02	-0.04	0	0.079	0.0756011	-1.01945	-1.93562	-0.123407	Undecided
Turning Amplitude	0.0275	<0.0001	37943	0.4322	0.247	0.558	Significant
90° vs 180°									0.05	0.03	0.07	< .001	1665.78	2.23631	1.24673	3.23003	Significant
90° vs 360°									0.04	0.03	0.06	< .001	23.1176	2.08837	1.10016	3.0703	Significant
180° vs 360°									0	-0.02	0.02	0.955	0.00616779	-0.156969	-1.04315	0.723142	Undecided
Interaction	0.0042	0.308	0.370167	0.0941	-0.066	0.337	Undecided
YN 90° vs 180°									0.05	0.03	0.07	< .001	1665.78	2.23631	1.24673	3.23003	Significant
YN 90° vs 360°									0.04	0.03	0.06	< .001	23.1176	2.08837	1.10016	3.0703	Significant
YN 180° vs 360°									0	-0.02	0.02	0.955	0.00616779	-0.156969	-1.04315	0.723142	Undecided
YS 90° vs 180°									0.03	0.01	0.05	0.006	0.975063	1.47762	0.562147	2.3965	Significant
YS 90° vs 360°									0.03	0.01	0.05	0.01	0.572193	1.40322	0.474869	2.32926	Significant
YS 180° vs 360°									0	-0.02	0.02	0.00617668	0.979	-0.0752246	-0.954179	0.797094	Undecided
SD Step Length
Internal Leg	ANOVA								Post-hoc
	SS	p-Value	Bayes Factor	Eta squared	(-95% CI)	(+95% CI)	HDI ROPE		Estimate	(-95% CI)	(+95% CI)	p-Value	Bayes Factor	Cohen's d	(-95% CI)	(+95% CI)	HDI ROPE
Velocity	0.0008	0.747	0.470781	0.0196	-0.069	0.147	Undecided
90°									0	-0.02	0.02	0.93	0.00637052	0.166056	-0.70403	1.03608	Undecided
180°									-0.01	-0.03	0.01	0.528	0.0113752	-0.510645	-1.41137	0.373436	Undecided
360°									-0.02	-0.04	0	0.249	0.0247468	-0.762673	-1.66223	0.121284	Undecided
Turning Amplitude	0.0213	<0.0001	6166.18	0.381	0.19	0.517	Significant
90° vs 180°									0.04	0.02	0.06	< .001	47.5702	2.0327	1.05548	3.02398	Significant
90° vs 360°									0.04	0.02	0.06	< .001	33.9314	1.71034	0.753859	2.67229	Significant
180° vs 360°									-0.01	-0.03	0.01	0.76	0.00770842	-0.32303	-1.20092	0.566439	Undecided
Interaction	0.0052	0.193	0.461038	0.1176	-0.07	0.381	Undecided
YN 90° vs 180°									0.04	0.02	0.06	< .001	47.5702	2.0327	1.05548	3.02398	Significant
YN 90° vs 360°									0.04	0.02	0.06	< .001	33.9314	1.71034	0.753859	2.67229	Significant
YN 180° vs 360°									-0.01	-0.03	0.01	0.76	0.00770842	-0.32303	-1.20092	0.566439	Undecided
YS 90° vs 180°									0.03	0.01	0.05	0.018	0.334394	1.36124	0.41909	2.29111	Significant
YS 90° vs 360°									0.02	0	0.04	0.244	0.0248605	0.775213	-0.117469	1.67054	Undecided
YS 180° vs 360°									-0.01	-0.03	0.01	0.428	0.0144224	-0.583072	-1.46433	0.319949	Undecided
SD Step Length
External Leg	ANOVA								Post-hoc
	SS	p-Value	Bayes Factor	Eta squared	(-95% CI)	(+95% CI)	HDI ROPE		Estimate	(-95% CI)	(+95% CI)	p-Value	Bayes Factor	Cohen's d	(-95% CI)	(+95% CI)	HDI ROPE
Velocity	0.0006	0.573	2.86306	0.0306	-0.059	0.194	Undecided
90°									0	-0.02	0.01	0.812	0.0054275	-0.291565	-1.17233	0.580741	Undecided
180°									-0.01	-0.03	0	0.125	0.125	-0.917247	-1.81554	-0.0181323	Undecided
360°									-0.01	-0.03	0	0.185	0.0233406	-0.841465	-1.73388	0.0541842	Undecided
Turning Amplitude	0.0072	0.003	103.031	0.2911	0.096	0.444	Significant
90° vs 180°									0.02	0.01	0.04	0.005	0.896838	1.57296	0.643962	2.50125	Significant
90° vs 360°									0.02	0.01	0.04	0.014	0.321163	1.40349	0.47197	2.33401	Significant
180° vs 360°									0	-0.02	0.01	0.902	0.00482737	-0.167879	-1.03849	0.708868	Undecided
Interaction	0.0017	0.379	0.310738	0.0801	-0.074	0.319	Undecided
YN 90° vs 180°									0.02	0.01	0.04	0.005	0.896838	1.57296	0.643962	2.50125	Significant
YN 90° vs 360°									0.02	0.01	0.04	0.014	0.321163	1.40349	0.47197	2.33401	Significant
YN 180° vs 360°									0	-0.02	0.01	0.902	0.00482737	-0.167879	-1.03849	0.708868	Undecided
YS 90° vs 180°									0.01	0	0.03	0.11	0.0389403	0.950056	0.0571924	1.84974	Undecided
YS 90° vs 360°									0.01	0	0.03	0.171	0.024182	0.847528	-0.0509367	1.74537	Undecided
YS 180° vs 360°									0	-0.02	0.01	0.965	0.00445194	-0.10884	-0.990428	0.780945	Undecided
SD Stride Width
Internal Leg	ANOVA								Post-hoc
	SS	p-Value	Bayes Factor	Eta squared	(-95% CI)	(+95% CI)	HDI ROPE		Estimate	(-95% CI)	(+95% CI)	p-Value	Bayes Factor	Cohen's d	(-95% CI)	(+95% CI)	HDI ROPE
Velocity	0.0009	0.536	2.73686	0.0334	-0.072	0.192	Undecided
90°									-0.01	-0.02	0.01	0.766	0.00640121	-0.323591	-1.21602	0.549606	Undecided
180°									-0.02	-0.04	-0.01	0.025	0.20698	-1.30084	-2.2353	-0.370209	Significant
360°									0	-0.02	0.01	0.78	0.0063535	-0.270273	-1.1281	0.608271	Undecided
Turning Amplitude	0.0066	0.099	3.03963	0.222	0.045	0.381	Significant
90° vs 180°									0.01	0	0.03	0.203	0.0250945	0.811655	-0.084723	1.72093	Undecided
90° vs 360°									-0.01	-0.03	0	0.355	0.0141093	-0.63736	-1.53395	0.259936	Undecided
180° vs 360°									-0.03	-0.04	-0.01	0.008	0.644486	-1.44413	-2.36063	-0.526048	Significant
Interaction	0.0035	0.164	0.693394	0.1258	-0.044	0.333	Undecided
YN 90° vs 180°									0.01	0	0.03	0.203	0.0250945	0.811655	-0.084723	1.72093	Undecided
YN 90° vs 360°									-0.01	-0.03	0	0.355	0.0141093	-0.63736	-1.53395	0.259936	Undecided
YN 180° vs 360°									-0.03	-0.04	-0.01	0.008	0.644486	-1.44413	-2.36063	-0.526048	Significant
YS 90° vs 180°									0	-0.02	0.01	0.909	0.00556255	-0.168862	-1.04673	0.70782	Undecided
YS 90° vs 360°									-0.01	-0.03	0.01	0.434	0.011806	-0.579311	-1.48571	0.312558	Undecided
YS 180° vs 360°									-0.01	-0.02	0.01	0.66	0.00762023	-0.404344	-1.27111	0.45981	Undecided
SD Stride Width
External Leg	ANOVA								Post-hoc
	SS	p-Value	Bayes Factor	Eta squared	(-95% CI)	(+95% CI)	HDI ROPE		Estimate	(-95% CI)	(+95% CI)	p-Value	Bayes Factor	Cohen's d	(-95% CI)	(+95% CI)	HDI ROPE
Velocity	0.0011	0.833	0.61497	0.0174	-0.08	0.152	Undecided
90°									0	-0.02	0.02	0.971	0.00675506	0.11087	-0.755093	0.995759	Undecided
180°									-0.02	-0.04	0	0.266	0.0252354	-0.742063	-1.63524	0.157539	Undecided
360°									-0.01	-0.03	0.01	0.601	0.0109117	-0.451466	-1.32085	0.423342	Undecided
Turning Amplitude	0.0036	0.2	0.363182	0.0592	-0.078	0.205	Undecided
90° vs 180°									0.02	0	0.04	0.261	0.0255738	0.718284	-0.175276	1.60606	Undecided
90° vs 360°									0	-0.02	0.02	0.993	0.00672144	0.0631739	-0.797171	0.954401	Undecided
180° vs 360°									-0.02	-0.04	0.01	0.333	0.02012	-0.662905	-1.55116	0.225726	Undecided
Interaction	0.0061	0.283	0.394211	0.0883	-0.082	0.332	Undecided
YN 90° vs 180°									0.02	0	0.04	0.261	0.0255738	0.718284	-0.175276	1.60606	Undecided
YN 90° vs 360°									0	-0.02	0.02	0.993	0.00672144	0.0631739	-0.797171	0.954401	Undecided
YN 180° vs 360°									-0.02	-0.04	0.01	0.333	0.02012	-0.662905	-1.55116	0.225726	Undecided
YS 90° vs 180°									0	-0.02	0.02	0.932	0.00717119	-0.128804	-0.996395	0.746691	Undecided
YS 90° vs 360°									-0.01	-0.03	0.01	0.549	0.0124056	-0.48997	-1.35411	0.371981	Undecided
YS 180° vs 360°									-0.01	-0.03	0.01	0.67	0.0100123	-0.370267	-1.22814	0.499043	Undecided
SD Gait Cycle Duration
Internal Leg	ANOVA								Post-hoc
	SS	p-Value	Bayes Factor	Eta squared	(-95% CI)	(+95% CI)	HDI ROPE		Estimate	(-95% CI)	(+95% CI)	p-Value	Bayes Factor	Cohen's d	(-95% CI)	(+95% CI)	HDI ROPE
Velocity	0.0054	0.026	6.47629	0.2233	0.004	0.44	Undecided
90°									0.02	0.01	0.03	0.012	0.316264	1.38875	0.459963	2.31725	Significant
180°									0.02	0	0.03	0.047	0.0823797	1.1251	0.221535	2.04275	Undecided
360°									0	-0.01	0.01	0.961	0.00394124	-0.103329	-0.968092	0.771713	Undecided
Turning Amplitude	0.0037	0.022	3.4378	0.1697	0.005	0.337	Undecided
90° vs 180°									0.02	0	0.03	0.033	0.116342	1.17776	0.265021	2.08148	Significant
90° vs 360°									0.02	0.01	0.03	0.019	0.201526	1.31473	0.392404	2.23108	Significant
180° vs 360°									0	-0.01	0.01	0.97	0.00368444	0.142982	-0.730802	1.03413	Undecided
Interaction	0.0037	0.075	1.75775	0.1618	-0.026	0.385	Undecided
YN 90° vs 180°									0.02	0	0.03	0.033	0.116342	1.17776	0.265021	2.08148	Significant
YN 90° vs 360°									0.02	0.01	0.03	0.019	0.201526	1.31473	0.392404	2.23108	Significant
YN 180° vs 360°									0	-0.01	0.01	0.97	0.00368444	0.142982	-0.730802	1.03413	Undecided
YS 90° vs 180°									0.01	0	0.02	0.123	0.0298631	0.917488	0.028303	1.80286	Undecided
YS 90° vs 360°									0	-0.01	0.01	0.927	0.0038968	-0.179883	-1.06041	0.710707	Undecided
YS 180° vs 360°									-0.01	-0.03	0	0.06	0.0632647	-1.09099	-1.99965	-0.175545	Undecided
SD Gait Cycle Duration
External Leg	ANOVA								Post-hoc
	SS	p-Value	Bayes Factor	Eta squared	(-95% CI)	(+95% CI)	HDI ROPE		Estimate	(-95% CI)	(+95% CI)	p-Value	Bayes Factor	Cohen's d	(-95% CI)	(+95% CI)	HDI ROPE
Velocity	0.0143	0.002	305.938	0.384	0.134	0.577	Significant
90°									0.03	0.02	0.04	< .001	5.49484	1.96762	1.01459	2.93596	Significant
180°									0.02	0	0.03	0.057	0.0770418	1.09083	0.192487	1.99193	Undecided
360°									0	-0.01	0.02	0.79	0.00554716	0.302672	-0.582856	1.18085	Undecided
Turning Amplitude	0.0014	0.189	0.142388	0.0564	-0.078	0.214	Undecided
90° vs 180°									0.01	-0.01	0.02	0.529	0.00807357	0.499713	-0.388107	1.38641	Undecided
90° vs 360°									0.01	0	0.03	0.266	0.0160319	0.739891	-0.144941	1.64054	Undecided
180° vs 360°									0	-0.01	0.02	0.843	0.00501566	0.241147	-0.640641	1.12624	Undecided
Interaction	0.0067	0.037	2.22326	0.2163	-0.021	0.482	Undecided
YN 90° vs 180°									0.01	-0.01	0.02	0.529	0.00807357	0.499713	-0.388107	1.38641	Undecided
YN 90° vs 360°									0.01	0	0.03	0.266	0.0160319	0.739891	-0.144941	1.64054	Undecided
YN 180° vs 360°									0	-0.01	0.02	0.843	0.00501566	0.241147	-0.640641	1.12624	Undecided
YS 90° vs 180°									-0.01	-0.02	0.01	0.714	0.00604627	-0.367616	-1.25253	0.503268	Undecided
YS 90° vs 360°									-0.01	0.01	-0.03	0.126	0.0351936	-0.912271	-1.81872	-0.0133829	Undecided
YS 180° vs 360°									-0.01	-0.02	0.01	0.464	0.00910883	-0.536959	-1.41067	0.358797	Undecided
SD Stance Duration
Internal Leg	ANOVA								Post-hoc
	SS	p-Value	Bayes Factor	Eta squared	(-95% CI)	(+95% CI)	HDI ROPE		Estimate	(-95% CI)	(+95% CI)	p-Value	Bayes Factor	Cohen's d	(-95% CI)	(+95% CI)	HDI ROPE
Velocity	0.0031	0.035	351.821	0.189	-0.006	0.4	Undecided
90°									0.01	0.01	0.02	0.01	0.302406	1.40467	0.473938	2.34472	Significant
180°									0.01	0	0.02	0.028	0.103679	1.25443	0.320466	2.17971	Significant
360°									0.01	0	0.02	0.308	0.0095226	0.69326	-0.193048	1.56606	Undecided
Turning Amplitude	0.0005	0.331	0.277633	0.0348	-0.087	0.163	Undecided
90° vs 180°									0.01	0	0.01	0.426	0.0065266	0.574956	-0.320984	1.46237	Undecided
90° vs 360°									0.01	0	0.02	0.382	0.00742037	0.627644	-0.256722	1.5137	Undecided
180° vs 360°									0	-0.01	0.01	0.997	0.00282024	0.0478926	-0.846373	0.914641	Undecided
Interaction	0.0008	0.426	0.336476	0.0519	-0.087	0.248	Undecided
YN 90° vs 180°									0.01	0	0.01	0.426	0.0065266	0.574956	-0.320984	1.46237	Undecided
YN 90° vs 360°									0.01	0	0.02	0.382	0.00742037	0.627644	-0.256722	1.5137	Undecided
YN 180° vs 360°									0	-0.01	0.01	0.997	0.00282024	0.0478926	-0.846373	0.914641	Undecided
YS 90° vs 180°									0	0	0.01	0.613	0.00469634	0.439334	-0.431264	1.3212	Undecided
YS 90° vs 360°									0	-0.01	0.01	0.98	0.00289189	-0.0827095	-0.944248	0.778479	Undecided
YS 180° vs 360°									-0.01	-0.01	0	0.519	0.00541265	-0.519772	-1.40844	0.37367	Undecided
SD Stance Duration
External Leg	ANOVA								Post-hoc
	SS	p-Value	Bayes Factor	Eta squared	(-95% CI)	(+95% CI)	HDI ROPE		Estimate	(-95% CI)	(+95% CI)	p-Value	Bayes Factor	Cohen's d	(-95% CI)	(+95% CI)	HDI ROPE
Velocity	0.0031	0.014	185.685	0.2448	0.018	0.468	Undecided
90°									0.01	0.01	0.02	0.007	0.343926	1.51412	0.57999	2.45278	Significant
180°									0.01	0	0.02	0.052	0.0493304	1.12209	0.20723	2.02661	Undecided
360°									0.01	0	0.01	0.452	0.00582772	0.555491	-0.335442	1.43629	Undecided
Turning Amplitude	0.0007	0.204	0.293061	0.0699	-0.069	0.224	Undecided
90° vs 180°									0.01	0	0.01	0.29	0.00878032	0.719249	-0.17148	1.62341	Undecided
90° vs 360°									0.01	0	0.02	0.198	0.0134121	0.809833	-0.0913415	1.68958	Undecided
180° vs 360°									0	-0.01	0.01	0.976	0.0027227	0.0943686	-0.783034	0.970881	Undecided
Interaction	0.0011	0.272	0.451685	0.0958	-0.069	0.329	Undecided
YN 90° vs 180°									0.01	0	0.01	0.29	0.00878032	0.719249	-0.17148	1.62341	Undecided
YN 90° vs 360°									0.01	0	0.02	0.198	0.0134121	0.809833	-0.0913415	1.68958	Undecided
YN 180° vs 360°									0	-0.01	0.01	0.976	0.0027227	0.0943686	-0.783034	0.970881	Undecided
YS 90° vs 180°									0	-0.01	0.01	0.773	0.00336227	0.322292	-0.582087	1.21563	Undecided
YS 90° vs 360°									0	-0.01	0.01	0.948	0.00270623	-0.145141	-1.02532	0.739105	Undecided
YS 180° vs 360°									0	-0.01	0	0.549	0.00468534	-0.479063	-1.36466	0.394463	Undecided
SD Initial Double Support Duration
Internal Leg	ANOVA								Post-hoc
	SS	p-Value	Bayes Factor	Eta squared	(-95% CI)	(+95% CI)	HDI ROPE		Estimate	(-95% CI)	(+95% CI)	p-Value	Bayes Factor	Cohen's d	(-95% CI)	(+95% CI)	HDI ROPE
Velocity	0.001	0.015	474.271	0.2383	0.018	0.442	Undecided
90°									0.01	0	0.01	0.012	0.136408	1.41126	0.486994	2.34835	Significant
180°									0.01	0	0.01	0.033	0.0522035	1.21281	0.305075	2.13064	Significant
360°									0.01	0	0.01	0.167	0.010179	0.874163	-0.0431986	1.7666	Undecided
Turning Amplitude	0.0004	0.089	1.01255	0.1014	-0.056	0.25	Undecided
90° vs 180°									0	0	0.01	0.168	0.0100595	0.847388	-0.033612	1.74964	Undecided
90° vs 360°									0.01	0	0.01	0.087	0.0186605	0.987153	0.0903494	1.90084	Undecided
180° vs 360°									0	0	0.01	0.959	0.00168585	0.133812	-0.73989	0.996174	Undecided
Interaction	0.0002	0.477	0.263537	0.0453	-0.094	0.234	Undecided
YN 90° vs 180°									0	0	0.01	0.168	0.0100595	0.847388	-0.033612	1.74964	Undecided
YN 90° vs 360°									0.01	0	0.01	0.087	0.0186605	0.987153	0.0903494	1.90084	Undecided
YN 180° vs 360°									0	0	0.01	0.959	0.00168585	0.133812	-0.73989	0.996174	Undecided
YS 90° vs 180°									0	0	0.01	0.317	0.00508469	0.665095	-0.224102	1.52168	Undecided
YS 90° vs 360°									0	0	0.01	0.598	0.00275758	0.456766	-0.428534	1.34754	Undecided
YS 180° vs 360°									0	-0.01	0	0.908	0.00178751	-0.207771	-1.09328	0.668718	Undecided
SD Initial Double Support Duration
External Leg	ANOVA								Post-hoc
	SS	p-Value	Bayes Factor	Eta squared	(-95% CI)	(+95% CI)	HDI ROPE		Estimate	(-95% CI)	(+95% CI)	p-Value	Bayes Factor	Cohen's d	(-95% CI)	(+95% CI)	HDI ROPE
Velocity	0.0002	0.153	3.90667	0.1093	-0.042	0.33	Undecided
90°									0	0	0.01	0.17	0.00627521	0.857085	-0.0512226	1.77531	Undecided
180°									0	0	0	0.607	0.00173985	0.425636	-0.444299	1.30419	Undecided
360°									0	0	0.01	0.321	0.00323185	0.67377	-0.215556	1.55757	Undecided
Turning Amplitude	0.0001	0.208	0.750782	0.0565	-0.086	0.205	Undecided
90° vs 180°									0	0	0.01	0.651	0.00162909	0.428297	-0.442107	1.30829	Undecided
90° vs 360°									0	0	0.01	0.237	0.00444081	0.770718	-0.111735	1.6486	Undecided
180° vs 360°									0	0	0	0.0014484	0.734	0.33791	-0.563877	1.22817	Undecided
Interaction	0.0001	0.642	0.243681	0.0457	-0.087	0.245	Undecided
YN 90° vs 180°									0	0	0.01	0.651	0.00162909	0.428297	-0.442107	1.30829	Undecided
YN 90° vs 360°									0	0	0.01	0.237	0.00444081	0.770718	-0.111735	1.6486	Undecided
YN 180° vs 360°									0	0	0	0.0014484	0.734	0.33791	-0.563877	1.22817	Undecided
YS 90° vs 180°									0	0	0	0.997	0.00110377	0.00294115	-0.885427	0.889979	Undecided
YS 90° vs 360°									0	0	0.01	0.43	0.00255323	0.589488	-0.302903	1.4711	Undecided
YS 180° vs 360°									0	0	0.01	0.412	0.00258246	0.589913	-0.278715	1.46571	Undecided
SD Stance/Cycle Ratio
Internal Leg	ANOVA								Post-hoc
	SS	p-Value	Bayes Factor	Eta squared	(-95% CI)	(+95% CI)	HDI ROPE		Estimate	(-95% CI)	(+95% CI)	p-Value	Bayes Factor	Cohen's d	(-95% CI)	(+95% CI)	HDI ROPE
Velocity	0.161	0.923	0.284892	0.0107	-0.08	0.13	Undecided
90°									0.02	-0.33	0.36	0.975	0.110017	0.0536937	-0.802062	0.90305	Undecided
180°									0.11	-0.38	0.32	0.979	0.110484	-0.0737421	-0.933505	0.785353	Undecided
360°									-0.1	-0.45	0.26	0.82	0.130419	-0.251848	-1.11366	0.622692	Undecided
Turning Amplitude	1.7238	0.051	3.78374	0.1195	-0.034	0.278	Undecided
90° vs 180°									0.31	-0.04	0.65	0.226	0.482278	0.768455	-0.0986714	1.64497	Undecided
90° vs 360°									0.41	0.06	0.76	0.075	1.48343	1.02076	0.142543	1.9195	Undecided
180° vs 360°									0.11	-0.24	0.46	0.815	0.131027	0.277098	-0.585776	1.14534	Undecided
Interaction	0.5248	0.657	0.231523	0.0347	-0.103	0.222	Undecided
YN 90° vs 180°									0.31	-0.04	0.65	0.226	0.482278	0.768455	-0.0986714	1.64497	Undecided
YN 90° vs 360°									0.41	0.06	0.76	0.075	1.48343	1.02076	0.142543	1.9195	Undecided
YN 180° vs 360°									0.11	-0.24	0.46	0.815	0.131027	0.277098	-0.585776	1.14534	Undecided
YS 90° vs 180°									0.25	-0.1	0.6	0.362	0.291233	0.629926	-0.231129	1.49543	Undecided
YS 90° vs 360°									0.27	-0.08	0.62	0.322	0.334753	0.676491	-0.185854	1.55117	Undecided
YS 180° vs 360°									0.03	-0.32	0.38	0.998	0.113772	0.0777725	-0.77988	0.942807	Undecided
SD Stance/Cycle Ratio
External Leg	ANOVA								Post-hoc
	SS	p-Value	Bayes Factor	Eta squared	(-95% CI)	(+95% CI)	HDI ROPE		Estimate	(-95% CI)	(+95% CI)	p-Value	Bayes Factor	Cohen's d	(-95% CI)	(+95% CI)	HDI ROPE
Velocity	0.7512	0.525	0.26799	0.0265	-0.071	0.187	Undecided
90°									0.18	-0.19	0.56	0.66	0.183895	0.41565	-0.419971	1.26365	Undecided
180°									0.02	-0.35	0.4	0.996	0.117831	0.0546857	-0.802493	0.91893	Undecided
360°									-0.1	-0.47	0.27	0.876	0.14109	-0.227189	-1.0713	0.613179	Undecided
Turning Amplitude	0.1511	0.661	0.19506	0.0037	-0.106	0.112	Undecided
90° vs 180°									0.13	-0.26	0.51	0.783	0.148163	0.288577	-0.58494	1.16078	Undecided
90° vs 360°									0.06	-0.33	0.44	0.962	0.12506	0.133466	-0.741537	1.00209	Undecided
180° vs 360°									-0.05	-0.44	0.33	0.95	0.12414	-0.127199	-0.983758	0.738308	Undecided
Interaction	1.4986	0.479	0.313373	0.0502	-0.089	0.263	Undecided
YN 90° vs 180°									0.13	-0.26	0.51	0.783	0.148163	0.288577	-0.58494	1.16078	Undecided
YN 90° vs 360°									0.06	-0.33	0.44	0.962	0.12506	0.133466	-0.741537	1.00209	Undecided
YN 180° vs 360°									-0.05	-0.44	0.33	0.95	0.12414	-0.127199	-0.983758	0.738308	Undecided
YS 90° vs 180°									-0.02	-0.4	0.36	0.975	0.121303	-0.0571589	-0.918189	0.798009	Undecided
YS 90° vs 360°									-0.22	-0.6	0.17	0.514	0.229905	-0.499842	-1.36078	0.379976	Undecided
YS 180° vs 360°									-0.18	-0.56	0.2	0.658	0.189596	-0.417158	-1.27386	0.444472	Undecided
